# Supplementary material for: Effectiveness of symptom-based diagnostic HIV testing versus targeted and blanket provider-initiated testing and counseling among children and adolescents in Cameroon
Source: PLoS One. 2019 May 6;14(5):e0214251. doi: 10.1371/journal.pone.0214251 (PMC6502453; doi:10.1371/journal.pone.0214251)
Supplement: S1 Dataset — (XLSX) [file pone.0214251.s004.xlsx]

## Sheet: Dataset_PlOS_DHT vs tPITC+b (2)
R4D International Foundation, Yaounde-Cameroon
www.r4dinternational.org
Active Search for Pediatric HIV/AIDS (ASPA) Study, July 2015- November 2016.
Data for all study sites (Limbe, Abong-Mbang and Ndop)
	Month1	Month2	Month3	Month4	Month5	Month6	Month7	Month8	Month9	Month10	Month11	Month12
Number of children identified for HIV testing at ART clinics through index parents in HIV care	0	0	0	0	0	0	563	681	578	352	388	267
Number of children seen in consultation at OPDs	878	804	990	1066	1138	1015	899	881	656	573	765	869
Number of children eligible for HIV testing (ART clinics + OPDs)	878	804	990	1066	1138	1015	1462	1562	1234	925	1153	1136
Number of children tested for HIV through tPITC at ART clinics	0	0	0	0	0	0	166	246	213	145	179	214
Number of children tested for HIV through DHT (pre-intervention) or bPITC (post-intervention) at OPDs	122	121	342	259	254	240	384	364	301	327	347	367
Number of children tested for HIV in hospitals (ART clinics + OPDs)	122	121	342	259	254	240	550	610	514	472	526	581
Number of children testing HIV+ through tPITC at ART clinics	0	0	0	0	0	0	17	13	16	5	6	7
Number of children testing HIV+ through DHT (pre-intervention) or bPITC (post-intervention) at OPDs	9	7	8	18	7	14	18	10	4	9	8	9
Number of children tested HIV+ in hospitals (ART clinics +OPDs)	9	7	8	18	7	14	35	23	20	14	14	16
Number of children enrolled on ART through tPITC at ART clinics	0	0	0	0	0	0	11	5	8	3	5	3
Number of children enrolled on ART through DHT (pre-intervention) or bPITC (post-intervention) at OPDs	10	5	8	11	1	9	7	9	3	8	5	6
Number of children enrolled on ART in the hospitals (ART clinics + OPDs)	10	5	8	11	1	9	18	14	11	11	10	9
